# Supplementary material for: Cytokine Expression and Haptoglobin Levels in Bovine Fetuses Spontaneously Aborted by Intracellular Infectious Agents and by Probable Infectious Etiology
Source: Animals (Basel). 2025 Oct 1;15(19):2878. doi: 10.3390/ani15192878 (PMC12523439; doi:10.3390/ani15192878)
Supplement: Supplementary file 1 [file animals-15-02878-s001.zip]

Archive with 1 entries (1 files):
- animals-3868127-supplementary.pdf
